# Supplementary material for: Impact of yogurt consumption on bone health markers in adults with or without osteoporosis: a systematic review and meta-analysis
Source: Front Nutr. 2025 Sep 30;12:1660505. doi: 10.3389/fnut.2025.1660505 (PMC12518318; doi:10.3389/fnut.2025.1660505)
Supplement: Supplementary file 1 [file Table_1.xlsx]

## Sheet: PubMed
PubMed E1-S9
18. October 2023
No.	Query	Hits
#1	"Fermented Foods"[Mesh] OR "Fermentation"[Mesh] OR ("Food"[Mesh] AND ferment*[tiab]) OR ((ferment*[tiab] OR cultur*[tiab] OR leaven*[tiab]) AND (food*[tiab] OR drink*[tiab] OR beverage*[tiab])) OR "Fermented product"[tiab:~6] OR "Fermented products"[tiab:~6] OR "cultured product"[tiab:~6] OR "cultured products"[tiab:~6] OR "product fermentation"[tiab:~6] OR "products fermentation"[tiab:~6] OR "st…
#2	"Diet"[Mesh] OR "Life Style"[Mesh] OR "Eating"[Mesh] OR "Feeding Behavior"[Mesh] OR ((food[tiab] OR macronutrient*[tiab] OR eating[tiab]) AND (intake*[tiab] OR habit*[tiab] OR behavior*[tiab] OR pattern*[tiab])) OR diet*[tiab] OR intake[tiab] OR ingestion[tiab] OR suppl*[tiab] OR consumption[tiab] OR meal*[tiab] OR nutrient*[tiab] OR nutrit*[tiab]
#3	("osteoporosis, postmenopausal"[MeSH Terms] OR "osteoporosis"[MeSH Terms] OR ("osteoporosis"[MeSH Terms] OR "osteoporosis"[All Fields] OR "osteoporoses"[All Fields] OR "osteoporosis, postmenopausal"[MeSH Terms] OR ("osteoporosis"[All Fields] AND "postmenopausal"[All Fields]) OR "postmenopausal osteoporosis"[All Fields])) AND ("bone diseases, metabolic"[MeSH Terms] OR ("bone diseases, metabolic"[M…
#4	#1 AND #2 AND #3
#5	"Diet Surveys"[Mesh] OR "Cohort Studies"[Mesh] OR cohort*[Tiab] OR prospective[Tiab] OR longitudinal[Tiab]
#6	Randomized Controlled Trial[Publication Type] OR Controlled Clinical Trial[Publication Type] OR Pragmatic Clinical Trial[Publication Type] OR Clinical Study[Publication Type] OR Adaptive Clinical Trial[Publication Type] OR Equivalence Trial[Publication Type] OR Clinical Trial[Publication Type] OR Clinical Trial, Phase I[Publication Type] OR Clinical Trial, Phase II[Publication Type] OR Clinical T…
#7	"Epidemiologic Methods"[Mesh:NoExp] OR "Epidemiologic Studies"[Mesh] OR "Observational Studies as Topic"[Mesh] OR "Clinical Studies as Topic"[Mesh] OR "Single-Case Studies as Topic"[Mesh] OR "Organizational Case Studies"[Mesh] OR observational study[Publication Type] OR validation study[Publication Type] OR clinical study[Publication Type] OR case reports[Publication Type] OR "observational study…
#8	"systematic review"
#9	#5 OR #6 OR #7 OR #8
#10	#4 AND #9
#11	#10 NOT (("Child"[Mesh] OR "Infant"[Mesh] OR "Adolescent"[Mesh]) NOT "Adult"[Mesh])
#12	#11 NOT (("Animals"[Mesh] OR "Animal Experimentation"[Mesh] OR "Models, Animal"[Mesh] OR "Vertebrates"[Mesh]) NOT ("Humans"[Mesh] OR "Human Experimentation"[Mesh]))
#13	#12 NOT ("Breast Feeding"[Majr] OR "Milk, Human"[Majr])
#14	#13 AND (English[Filter])
#15	#14 AND (("1970/01/01"[Date - Publication] : "2023/08/31"[Date - Publication]))

## Sheet: Scopus 
Scopus E1-S9
18. October 2023
#	Query	Hits
#1	TITLE-ABS-KEY ((ferment* OR cultur* OR leaven*) W/6 (food* OR drink* OR beverage*) OR "starter culture*") OR TITLE-ABS-KEY ((ferment* OR cultur* OR leaven*) W/2 product*) OR TITLE-ABS-KEY (((ferment* OR culture* OR sour*) W/6 (milk OR dairy OR cream* OR quark)) OR buttermilk OR cheese* OR yoghurt OR yogurt OR yoghourt OR yakult OR kefir OR lassi OR kumis OR koumiss OR kajmak OR airag OR ayran OR …
#2	TITLE-ABS-KEY (((food OR *nutrient* OR eating OR nutrit*) W/6 (intake* OR habit* OR behavior* OR pattern* OR consumption OR suppl* OR ingestion)) OR diet* OR meal*)
#3	(INDEXTERMS("osteoporosis, postmenopausal") OR INDEXTERMS(osteoporosis) OR (INDEXTERMS(osteoporosis) OR ALL(osteoporosis) OR ALL(osteoporoses) OR INDEXTERMS("osteoporosis, postmenopausal") OR (ALL(osteoporosis) AND ALL(postmenopausal)) OR ALL("postmenopausal osteoporosis"))) AND (INDEXTERMS("bone diseases, metabolic") OR (INDEXTERMS("bone diseases, metabolic") OR (ALL(bone) AND ALL(diseases) AND …
#4	#1 AND #2 AND #3 (add combination of string numbers to the field in advanced search in the field "Combined queries…")
#5	TITLE-ABS-KEY (random* OR sham OR placebo*) OR TITLE-ABS-KEY ((singl* OR doubl*) W/1 (blind* OR dumm* OR mask*)) OR TITLE-ABS-KEY ((tripl* OR trebl*) W/1 (blind* OR dumm* OR mask*)) OR TITLE-ABS-KEY (control* W/3 (study OR studies OR trial* OR group*)) OR TITLE-ABS-KEY (clinical W/3 (study OR studies OR trial*)) OR TITLE-ABS-KEY (Nonrandom* OR "non random*" OR non-random* OR quasi-random* OR quas…
#6	TITLE-ABS-KEY (observational W/3 (study OR studies OR design OR analysis OR analyses)) OR TITLE-ABS-KEY (cohort*) OR TITLE-ABS-KEY (prospective W/7 (study OR studies OR design OR analysis OR analyses)) OR TITLE-ABS-KEY (("follow up" OR followup) W/7 (study OR studies OR design OR analysis OR analyses)) OR TITLE-ABS-KEY ((longitudinal OR longterm OR (long W/1 term)) W/7 (study OR studies OR design…
#7	TITLE-ABS-KEY ("systematic review")
#8	#5 OR #6 OR #7 (add combination of string numbers to the field in advanced search in the field "Combined queries…")
#9	#4 AND #8 (add combination of string numbers to the field in advanced search in the field "Combined queries…")
#10	(KEY (animal* OR nonhuman)) AND NOT (KEY (human*))
#11	#9 AND NOT #10 (add combination of string numbers to the field in advanced search in the field "Combined queries…")
#12	(KEY (infant* OR child*)) AND NOT (KEY (adult* OR aged))
#13	#11 AND NOT #12 (add combination of string numbers to the field in advanced search in the field "Combined queries…")
	Limit #13 to English using the language filter
	Limit #13 to 1970 - 2023 using the Year filter (Range from 1970 to 2023)

## Sheet: Cochrane 
Cochrane E1-S9
18. October 2023
ID	Search in ti,ab,kw	Cochrane Reviews	Trials
#1*	((ferment* OR cultur* OR leaven*) NEAR/6 (food* OR drink* OR beverage* OR product*) OR (starter NEXT culture*)) OR (((ferment* OR culture* OR sour*) NEAR/6 (milk OR dairy OR cream*)) OR buttermilk OR cheese* OR yoghurt OR yogurt OR yoghourt OR yakult OR quark OR kefir OR lassi OR kumis OR koumiss OR kajmak OR airag OR ayran OR calpis OR borhani OR chal OR doogh OR kvass OR skyr OR amasi OR bouza …
#2*	(((food OR macronutrient* OR eating) NEAR/6 (intake* OR habit* OR behavior* OR pattern*)) OR diet* OR intake OR ingestion OR suppl* OR consumption OR meal* OR nutrient* OR nutrit*)
#3*	([mh "osteoporosis, postmenopausal"] OR [mh osteoporosis] OR ([mh osteoporosis] OR osteoporosis OR osteoporoses OR [mh "osteoporosis, postmenopausal"] OR (osteoporosis AND postmenopausal) OR "postmenopausal osteoporosis")) AND ([mh "bone diseases, metabolic"] OR ([mh "bone diseases, metabolic"] OR (bone AND diseases AND metabolic) OR "metabolic bone diseases" OR osteopenia OR osteopenias)) AND ([…
#4*	#1 AND #2 AND #3
**	Choose in the field "Limits" the following options: (a) Content type: "Cochrane Reviews" and "Trials"; (b) Date published on the Cochrane Library: Between "January 1970" and "October 2023"
*Search with filter "Title Abstract Keyword"
**Use results from both Cochrane Reviews and Trials for data selection
